# Supplementary material for: A Molecular Study of Aspirin and Tenofovir Using Gold/Dextran Nanocomposites and Surface-Enhanced Raman Spectroscopy
Source: Molecules. 2022 Apr 15;27(8):2554. doi: 10.3390/molecules27082554 (PMC9029789; doi:10.3390/molecules27082554)
Supplement: Supplementary file 1 [file molecules-27-02554-s001.zip]

Archive with 1 entries (1 files):
- molecules-1609723-supplementary.pdf
